# Supplementary material for: Geospatial Analysis of Dental Access and Workforce Distribution in Kenya
Source: Ann Glob Health. 2022 Nov 21;88(1):104. doi: 10.5334/aogh.3903 (PMC9695222; doi:10.5334/aogh.3903)
Supplement: Kenyan Dental practices location data-2013. — Global positioning data (longitudes and latitudes) of the public and private practice locations included in this study. [file agh-88-1-3903-s1.xlsx]

## Sheet: Dental Clinics & Workforce loca
			S/No	SECTOR	FACILITY TYPE	FACILITY/DENTAL CLINIC	DENTISTS	COHOS	DTS	LATITUDE	LONGITUDE	COUNTY
			1	PUBLIC	MOH	AIC LITEIN MISSION HOSPITAL	1	1	0	-0.588393	35.1888	KERICHO
			2	PUBLIC	MOH	AMAGORO SUBDISTRICT HOSPITAL	0	1	0	0.628983	34.3306	BUSIA
			3	PUBLIC	MOH	AMBIRA SUBDISTRICT HOSPITAL	0	1	0	0.168172	34.242	SIAYA
			4	PUBLIC	MOH	APTC EMBAKASI	1	1	0	-1.28668	36.9545	NAIROBI
			5	PUBLIC	MOH	BAHATI DISTRICT HOSPITAL	2	1	0	-0.170018	36.1216	NAKURU
			6	PUBLIC	MOH	BOMET DISTRICT HOSPITAL	1	2	2	-0.859945	35.3883	BOMET
			7	PUBLIC	MOH	BONDO DISTRICT HOSPITAL	1	1	0	-0.0941533	34.2728	SIAYA
			8	PUBLIC	MOH	BUNGOMA DISTRICT HOSPITAL	1	1	2	0.572874	34.5602	BUNGOMA
			9	PUBLIC	MOH	BUSIA DISTRICT HOSPITAL	2	0	2	0.460427	34.1035	BUSIA
			10	PUBLIC	MOH	BUTERE DISTRICT HOSPITAL	1	0	2	0.221236	34.4972	KAKAMEGA
			11	PUBLIC	MOH	CHUKA DISTRICT HOSPITAL	2	1	0	-0.329104	37.6558	THARAKA-NITHI
			12	PUBLIC	MOH	CHWELE HEALTH CENTER	0	1	0	0.733719	34.5782	BUNGOMA
			13	PUBLIC	MOH	COAST PROVINCIAL GENERAL HOSPITAL	9	2	6	-4.0488	39.6737	MOMBASA
			14	PUBLIC	MOH	DAGORETTI DMOH	1	0	0	-1.31069	36.6967	NAIROBI
			15	PUBLIC	MOH	ELDAMA RAVINE D HDISTRICT HOSPITAL	1	2	0	0.0457151	35.7229	BARINGO
			16	PUBLIC	MOH	EMBU PROVINCIAL GENERAL HOSPITAL	4	0	2	-0.519952	37.4533	EMBU
			17	PUBLIC	MOH	FORCES MEMORIAL HOSPITAL	1	0	0	-1.31191	36.8034	NAIROBI
			18	PUBLIC	MOH	GARISSA PROVINCIAL GENERAL HOSPITAL	3	0	2	-0.448897	39.6513	GARISSA
			19	PUBLIC	MOH	GATUNDU SUBDISTRICT HOSPITAL	1	0	2	-1.01615	36.9076	KIAMBU
			20	PUBLIC	MOH	GSU HQRS	1	1	0	-1.24493	36.8624	NAIROBI
			21	PUBLIC	MOH	GUCHA DISTRICT HOSPITAL	1	1	0	-0.797241	34.7222	KISII
			22	PUBLIC	MOH	HOLA DISTRICT HOSPITAL	0	1	0	-1.3969	39.9509	TANA RIVER
			23	PUBLIC	MOH	HOMA BAY DISTRICT HOSPITAL	2	1	2	-0.53451	34.4598	HOMA BAY
			24	PUBLIC	MOH	ISHIARA SUBDHDISTRICT HOSPITAL	1	1	0	-0.454203	37.7842	EMBU
			25	PUBLIC	MOH	ISIOLO DISTRICT HOSPITAL	1	1	0	0.353821	37.5863	ISIOLO
			26	PUBLIC	MOH	ITEN DISTRICT HOSPITAL	2	1	2	0.674172	35.5008	ELGEYO MARAKWET
			27	PUBLIC	MOH	KABARNET DISTRICT HOSPITAL	2	2	2	0.484893	35.7349	BARINGO
			28	PUBLIC	MOH	KAJIADO DISTRICT HOSPITAL	2	1	2	-1.89582	36.7356	KAJIADO
			29	PUBLIC	MOH	KAKAMEGA PROVINCIAL GENERAL HOSPITAL	6	1	4	0.27337	34.7597	KAKAMEGA
			30	PUBLIC	MOH	KAMITI PRISON	0	1	0	-1.17718	36.8944	NAIROBI
			31	PUBLIC	MOH	KANGEMA SUBDISTRICT HOSPITAL	1	1	0	-0.686769	36.9708	MURANGA
			32	PUBLIC	MOH	KANGUNDO SUBDISTRICT HOSPITAL	3	2	0	-1.29964	37.3466	MACHAKOS
			33	PUBLIC	MOH	KAPENGURIA DISTRICT HOSPITAL	1	0	0	1.23738	35.1215	WEST POKOT
			34	PUBLIC	MOH	KAPKATET DISTRICT HOSPITAL	1	0	0	-0.630361	35.1962	BOMET
			35	PUBLIC	MOH	KAPSABET DISTRICT HOSPITAL	2	1	0	0.202188	35.1026	NANDI
			36	PUBLIC	MOH	KARATINA SUBDISTRICT HOSPITAL	2	1	2	-0.476086	37.1318	NYERI
			37	PUBLIC	MOH	KATHIANI DISTRICT HOSPITAL	1	0	2	-1.41399	37.3287	MACHAKOS
			38	PUBLIC	MOH	KERICHO DISTRICT HOSPITAL	4	2	4	-0.372751	35.263	KERICHO
			39	PUBLIC	MOH	KERUGOYA DISTRICT HOSPITAL	3	1	4	-0.504684	37.2805	KIRINYAGA
			40	PUBLIC	MOH	KIAMBU DISTRICT HOSPITAL	4	2	4	-1.17085	36.8284	KIAMBU
			41	PUBLIC	MOH	KIGUMO HEALTH CENTER	0	1	0	-0.80226	36.9616	KIAMBU
			42	PUBLIC	MOH	KIHARA DISTRICT HOSPITAL	1	0	0	-1.21736	36.776	KIAMBU
			43	PUBLIC	MOH	KIKUYU MISSION	4	0	0	-1.26936	36.6595	KIAMBU
			44	PUBLIC	MOH	KILIFI DISTRICT HOSPITAL	3	1	2	-3.63225	39.856	KILIFI
			45	PUBLIC	MOH	KILINDINI	1	0	0	-4.05857	39.6523	MOMBASA
			46	PUBLIC	MOH	KIMILILI SUBDISTRICT HOSPITAL	2	0	2	0.789043	34.7108	BUNGOMA
			47	PUBLIC	MOH	KINANGO SUBDISTRICT HOSPITAL	0	1	0	-4.135	39.318	KWALE
			48	PUBLIC	MOH	KIPTAGICH HEALTH CENTER	0	1	0	0.363282	35.7921	BARINGO
			49	PUBLIC	MOH	KISIIDISTRICT HOSPITAL	3	1	2	-0.670459	34.7711	KISII
			50	PUBLIC	MOH	KISUMUDISTRICT HOSPITAL	3	1	2	-0.102525	34.7549	KISUMU
			51	PUBLIC	MOH	KITALE DISTRICT HOSPITAL	2	1	4	1.01627	35.0086	TRANS NZOIA
			52	PUBLIC	MOH	KITENGELA HEALTH CENTER	1	1	0	-1.47059	36.9544	KAJIADO
			53	PUBLIC	MOH	KITUI DISTRICT HOSPITAL	2	2	4	-1.36984	38.006	KITUI
			54	PUBLIC	MOH	KMTC	2	1	2	-1.30051	36.8035	NAIROBI
			55	PUBLIC	MOH	KNH	1	0	0	-1.30099	36.8071	NAIROBI
			56	PUBLIC	MOH	KYUSO DISTRICT HOSPITAL	0	1	0	-0.508138	38.081	KITUI
			57	PUBLIC	MOH	LADY NORTHEY DENTAL CLINIC	1	1	0	-1.28767	36.811	NAIROBI
			58	PUBLIC	MOH	LAMUDISTRICT HOSPITAL	1	1	0	-2.28545	40.9088	LAMU
			59	PUBLIC	MOH	LIKONI	1	0	0	-4.09317	39.6441	MOMBASA
			60	PUBLIC	MOH	LOCO HEALTH CENTER	2	2	0	-1.29101	36.8263	NAIROBI
			61	PUBLIC	MOH	LODWAR DISTRICT HOSPITAL	0	1	2	3.12241	35.6017	TURKANA
			62	PUBLIC	MOH	LOITOKTOK SUBDISTRICT HOSPITAL	2	0	2	-2.92527	37.5022	KAJIADO
			63	PUBLIC	MOH	LONGISA DISTRICT HOSPITAL	1	0	0	-0.859945	35.3883	BOMET
			64	PUBLIC	MOH	MACHAKOS DISTRICT HOSPITAL	8	1	6	-1.52358	37.2662	MACHAKOS
			65	PUBLIC	MOH	MAGUTUNI SUBDISTRICT HOSPITAL	0	1	0	-0.21739	37.7334	THARAKA NITHI
			66	PUBLIC	MOH	MAKADARA HEALTH CENTER	1	0	0	-1.29677	36.8722	NAIROBI
			67	PUBLIC	MOH	MAKINDU SUBDISTRICT HOSPITAL	1	1	0	-2.28335	37.8249	MAKUENI
			68	PUBLIC	MOH	MAKUENI DISTRICT HOSPITAL	2	1	2	-1.78109	37.6281	MAKUENI
			69	PUBLIC	MOH	MALINDI DISTRICT HOSPITAL	2	1	4	-3.22752	40.118	KILIFI
			70	PUBLIC	MOH	MAMA LUCY DISTRICT HOSPITAL	3	1	2	-1.27379	36.8996	NAIROBI
			71	PUBLIC	MOH	MANDERA DISTRICT HOSPITAL	0	1	0	3.94212	41.8602	MANDERA
			72	PUBLIC	MOH	MARALAL DISTRICT HOSPITAL	1	0	0	1.09849	36.6906	SAMBURU
			73	PUBLIC	MOH	MARIAKANI SUBDISTRICT HOSPITAL	1	0	0	-3.86368	39.4717	KILIFI
			74	PUBLIC	MOH	MARSABIT DISTRICT HOSPITAL	1	1	0	2.32067	37.9826	MARSABIT
			75	PUBLIC	MOH	MATHARI HOSPITAL	4	1	6	-1.26192	36.8463	NAIROBI
			76	PUBLIC	MOH	MATUU SUBDISTRICT HOSPITAL	2	2	0	-1.15164	37.5366	MACHAKOS
			77	PUBLIC	MOH	MAUA MISSION	2	0	0	0.230482	37.9415	LAIKIPIA
			78	PUBLIC	MOH	MBAGATHI DISTRICT HOSPITAL	2	2	0	-1.30896	36.8024	NAIROBI
			79	PUBLIC	MOH	MERU CENTRAL DISTRICT HOSPITAL	3	3	4	0.0509048	37.6542	MERU
			80	PUBLIC	MOH	MIGORI DISTRICT HOSPITAL	1	2	3	-1.06375	34.4777	MIGORI
			81	PUBLIC	MOH	MOGOTIO SUBDISTRICT HOSPITAL	0	1	0	-0.0245121	35.9576	BARINGO
			82	PUBLIC	MOH	MOLO SUBDISTRICT HOSPITAL	0	2	0	-0.24851	35.7265	NAKURU
			83	PUBLIC	MOH	MOMS HQRS	11	4	4	-1.29076	36.8148	NAIROBI
			84	PUBLIC	MOH	MOYALE DISTRICT HOSPITAL	0	1	0	3.55391	39.0362	MARSABIT
			85	PUBLIC	MOH	MSAMBWENI DISTRICT HOSPITAL	2	1	2	-4.46652	39.4703	KWALE
			86	PUBLIC	MOH	MT. ELGON DISTRICT HOSPITAL	0	1	0	0.855691	34.6985	BUNGOMA
			87	PUBLIC	MOH	MUKURWEINI SUBDISTRICT HOSPITAL	1	1	0	-0.563905	37.0426	NYERI
			88	PUBLIC	MOH	MUKUYUNI HEALTH CENTER	0	1	0	-1.74673	37.4598	MAKUENI
			89	PUBLIC	MOH	MURANGA DISTRICT HOSPITAL	3	1	2	-0.718717	37.1605	MURANGA
			90	PUBLIC	MOH	MURIRANJAS SUBDISTRICT HOSPITAL	1	1	0	-0.744496	36.9705	MURANGA
			91	PUBLIC	MOH	MWEA CATHOLIC DISPENSARY	1	1	0	-0.554876	37.3999	KIRINYAGA
			92	PUBLIC	MOH	MWINGI DISTRICT HOSPITAL	1	1	0	-0.941574	38.0645	KITUI
			93	PUBLIC	MOH	NAIROBI WEST PRISON	1	0	0	-1.31812	36.8105	NAIROBI
			94	PUBLIC	MOH	NAIVASHA DISTRICT HOSPITAL	3	1	4	-0.718763	36.4387	NAKURU
			95	PUBLIC	MOH	NAKURU PROVINCIAL GENERAL HOSPITAL	10	2	10	-0.275549	36.0699	NAKURU
			96	PUBLIC	MOH	NANDI HILLS DISTRICT HOSPITAL	2	0	0	0.106688	35.1787	NANDI
			97	PUBLIC	MOH	NANYUKI DISTRICT HOSPITAL	1	1	2	0.0211452	37.0723	LAIKIPIA
			98	PUBLIC	MOH	NAROK DISTRICT HOSPITAL	1	1	2	-1.085	35.8667	NAROK
			99	PUBLIC	MOH	NASCOP	0	2	0	-1.30438	36.8069	NAIROBI
			100	PUBLIC	MOH	NAZARETH HOSPITAL	1	0	0	-1.14152	36.7046	KIAMBU
			101	PUBLIC	MOH	NGONG SUBDISTRICT HOSPITAL	1	0	0	-1.36517	36.6526	KAJIADO
			102	PUBLIC	MOH	NJIRU HOSPITAL	1	0	0	-1.25084	36.931	NAIROBI
			103	PUBLIC	MOH	NYAHURURUDISTRICT HOSPITAL	2	1	2	0.0376716	36.3597	NYANDARUA
			104	PUBLIC	MOH	NYAMBENE DISTRICT HOSPITAL	1	2	0	0.228562	37.8716	MERU
			105	PUBLIC	MOH	NYAMIRA DISTRICT HOSPITAL	1	0	0	-0.557869	34.9276	NYAMIRA
			106	PUBLIC	MOH	NYANZA PROVINCIAL GENERAL HOSPITAL	8	1	4	-0.0938546	34.7636	KISUMU
			107	PUBLIC	MOH	NYERI PROVINCIAL GENERAL HOSPITAL	8	1	6	-0.426385	36.9626	NYERI
			108	PUBLIC	MOH	OL KALOU DISTRICT HOSPITAL	2	1	2	-0.256078	36.3733	NYANDARUA
			109	PUBLIC	MOH	OLENGURUONE DISTRICT HOSPITAL	0	1	0	-0.590537	35.6854	NAKURU
			110	PUBLIC	MOH	OTHAYA SUBDISTRICT HOSPITAL	2	0	0	-0.542876	36.9396	NYERI
			111	PUBLIC	MOH	PCEA MAJENGO CLINIC	2	0	0	-0.549573	37.4484	EMBU
			112	PUBLIC	MOH	PORT REITZ DISTRICT HOSPITAL	5	1	2	-4.0391	39.6017	MOMBASA
			113	PUBLIC	MOH	PRISON HQRS	1	0	0	-1.29045	36.8242	NAIROBI
			114	PUBLIC	MOH	RACHUONYO DISTRICT HOSPITAL	0	1	0	-0.506128	34.7333	HOMA BAY
			115	PUBLIC	MOH	SAGANA CATHOLIC DISPENSARY	1	0	0	-0.662846	37.2175	KIRINYAGA
			116	PUBLIC	MOH	SGB UHURU CAMP	2	0	0	-1.3137	36.8117	NAIROBI
			117	PUBLIC	MOH	SIAYA DISTRICT HOSPITAL	1	0	2	0.0639058	34.2872	SIAYA
			118	PUBLIC	MOH	SIO PORT DISTRICT HOSPITAL	0	1	0	0.223263	34.0213	BUSIA
			119	PUBLIC	MOH	SOTIK DISTRICT HOSPITAL	0	1	0	-0.689926	35.11	BOMET
			120	PUBLIC	MOH	STAREHE BOYS CLINIC	2	1	0	-1.27869	36.8382	NAIROBI
			121	PUBLIC	MOH	TAVETA SUBDISTRICT HOSPITAL	1	1	2	-3.39595	37.6693	TAITA-TAVETA
			122	PUBLIC	MOH	TAWA SUBDISTRICT HOSPITAL	1	1	0	-1.52989	37.4673	MAKUENI
			123	PUBLIC	MOH	TESO DISTRICT HOSPITAL	0	1	0	0.619807	34.3443	BUSIA
			124	PUBLIC	MOH	THIKA LEVEL V	3	2	4	-1.04355	37.0786	KIAMBU
			125	PUBLIC	MOH	TIGONI SUBDISTRICT HOSPITAL	6	1	2	-1.12352	36.6607	KIAMBU
			126	PUBLIC	MOH	TIMAU CATHOLIC CLINIC	0	1	0	0.0832688	37.2356	MERU
			127	PUBLIC	MOH	TUDOR HOSPITAL	0	1	0	-4.03679	39.6632	MOMBASA
			128	PUBLIC	MOH	TUMUTUMU MISSION	1	0	0	-0.487115	37.0776	NYERI
			129	PUBLIC	MOH	UASIN GISHU DISTRICT HOSPITAL	2	2	4	0.518093	35.2766	UASIN GISHU
			130	PUBLIC	MOH	UON STUDIES	6	0	0	-1.29298	36.8044	NAIROBI
			131	PUBLIC	MOH	VIHIGA DISTRICT HOSPITAL	2	1	0	0.0826998	34.7714	VIHIGA
			132	PUBLIC	MOH	VOI DISTRICT HOSPITAL	2	1	2	-3.38774	38.5604	TAITA-TAVETA
			133	PUBLIC	MOH	WEBUYE SUBDISTRICT HOSPITAL	1	1	2	0.616589	34.7671	BUNGOMA
			134	PUBLIC	MOH	WEST POKOT DISTRICT HOSPITAL	1	1	2	1.23728	35.121	WEST POKOT
			135	PUBLIC	MOH	WESTLANDS HEALTH CENTER	1	0	0	-1.26269	36.8029	NAIROBI
			136	PUBLIC	MOH	WESU DISTRICT HOSPITAL	0	1	0	-3.41025	38.3549	TAITA TAVETA
			137	PUBLIC	MOH	YALA SUBDISTRICT HOSPITAL	1	1	0	0.101204	34.5381	SIAYA
			138	PRIVATE	PRIVATE	40TH HURLINGHAM COURT	1	0	0	-1.2948	36.7985	NAIROBI
			139	PRIVATE	PRIVATE	5TH AVENUE OFFICE SUITES	1	0	0	-1.29577	36.8082	NAIROBI
			140	PRIVATE	PRIVATE	AAR HEALTH SERVICES	2	0	0	-1.29476	36.8091	NAIROBI
			141	PRIVATE	PRIVATE	ABC PLACE DENTAL CLINIC WAIYAKI WAY	2	0	0	-1.25971	36.7766	NAIROBI
			142	PRIVATE	PRIVATE	AFYA CENTRE	2	0	0	-1.28788	36.8281	NAIROBI
			143	PRIVATE	PRIVATE	AGA KHAN HOSPITAL	4	0	0	-1.26288	36.8249	NAIROBI
			144	PRIVATE	PRIVATE	AGA KHAN HOSPITAL/DOCTORS PLAZA	3	0	0	-4.0703	39.6702	MOMBASA
			145	PRIVATE	PRIVATE	AGA KHAN UNIVERSITY HOSPITAL	8	0	0	-1.26191	36.8238	NAIROBI
			146	PRIVATE	PRIVATE	AGIP HOUSE 2ND FLOOR SUITE 209 DENTAL CARE ASSOCIATES	1	0	0	-1.29121	36.8234	NAIROBI
			147	PRIVATE	PRIVATE	AIC LITEIN MISSION HOSPITAL	1	0	0	-0.588393	35.1888	KERICHO
			148	PRIVATE	PRIVATE	AL-FAROOQ HOSPITAL NAIVASHA STREET	1	0	0	-4.04941	39.6655	MOMBASA
			149	PRIVATE	PRIVATE	ALQUDS DENTAL EASTLEIGH	1	0	0	-1.27318	36.86	NAIROBI
			150	PRIVATE	PRIVATE	AMANI PLAZA	1	0	0	-1.25915	36.8175	NAIROBI
			151	PRIVATE	PRIVATE	AMBALAL HOUSE	3	0	0	-4.06337	39.6722	MOMBASA
			152	PRIVATE	PRIVATE	BAGDA'S AUTO SPARES LTD KUMASI ROAD	1	0	0	-1.31932	36.8075	NAIROBI
			153	PRIVATE	PRIVATE	BAKARANI MEDICAL PLAZA/MATERNITY AND NURSING HOME	1	0	0	-4.057	39.6919	MOMBASA
			154	PRIVATE	PRIVATE	BAKHTI HOUSE JUJA ROAD	1	0	0	-1.26757	36.8434	NAIROBI
			155	PRIVATE	PRIVATE	BARAKA DENTAL CLINIC OPPOSITE KIMWA HOTEL	1	0	0	-0.334383	37.6469	THARAKA NITHI
			156	PRIVATE	PRIVATE	BARCLAYS PLAZA LOITA STREET	2	0	0	-1.2845	36.8177	NAIROBI
			157	PRIVATE	PRIVATE	BARNGETUNY PLAZA	2	0	0	0.516958	35.278	UASIN GISHU
			158	PRIVATE	PRIVATE	BEMUDA PLAZA SUITE NO 6 NGONG ROAD	2	0	0	-1.29767	36.7991	NAIROBI
			159	PRIVATE	PRIVATE	BHAVESH CENTRE NGARA ROAD	1	0	0	-1.27531	36.8225	NAIROBI
			160	PRIVATE	PRIVATE	BURUBURU SHOPPING CENTRE	1	0	0	-1.2857	36.8785	NAIROBI
			161	PRIVATE	PRIVATE	CAPE DENTAL CAPE OFFICE PARK	1	0	0	-1.29397	36.7872	NAIROBI
			162	PRIVATE	PRIVATE	CARGEN HOUSE HARAMBEE AVENUE	1	0	0	-1.28752	36.8261	NAIROBI
			163	PRIVATE	PRIVATE	CENTRAL PLAZA	1	0	0	-0.421696	36.9516	NYERI
			164	PRIVATE	PRIVATE	CHEMIST BUILDING	1	0	0	0.569525	34.5584	BUNGOMA
			165	PRIVATE	PRIVATE	CHURCH ARMY DENTAL CLINIC	1	0	0	-1.29407	36.8526	NAIROBI
			166	PRIVATE	PRIVATE	CONSOLIDATED BANK HOUSE KOINANGE STREET	1	0	0	-1.28292	36.8178	NAIROBI
			167	PRIVATE	PRIVATE	CORNER HOUSE 3RD FLOOR KIMATHI STREET THE GEORGE R. OWINO AND ASS DENTAL CENTRE	2	0	0	-1.28492	36.8239	NAIROBI
			168	PRIVATE	PRIVATE	DENTAL CAPITAL LTD MOUNTAIN MALL	1	0	0	-1.25801	36.7201	NAIROBI
			169	PRIVATE	PRIVATE	DENTAL CAPITAL THIKA TWIN PLAZA 4TH FLOOR COMMERCIAL STREET	1	0	0	-1.03652	37.0742	KIAMBU
			170	PRIVATE	PRIVATE	DENTAL CARE CENTRE MUTHITHI ROAD	1	0	0	-1.26806	36.8091	NAIROBI
			171	PRIVATE	PRIVATE	DIAMOND PLAZA PARKLANDS	2	0	0	-1.25835	36.8183	NAIROBI
			172	PRIVATE	PRIVATE	DR ANTHONY B WABULE & ASSOCIATES ALIBHAI SHARIFF HOUSE	1	0	0	-1.28364	36.8228	NAIROBI
			173	PRIVATE	PRIVATE	DR N N NGUGI DENTAL CLINIC GAKERE ROAD	1	0	0	-0.424003	36.9541	NYERI
			174	PRIVATE	PRIVATE	DR ROSALINE THARA DENTAL CLINIC MOI AVENUE	1	0	0	-1.28342	36.8235	NAIROBI
			175	PRIVATE	PRIVATE	EAST AFRICAN SATSANG SWAMINARAYAN TEMPLE OFF FOREST ROAD	1	0	0	-1.26699	36.8332	NAIROBI
			176	PRIVATE	PRIVATE	ELDO CENTRE NAKUMATT UGANDA ROAD	1	0	0	0.520128	35.2691	UASIN GISHU
			177	PRIVATE	PRIVATE	ELDO PLAZA KENYATTA STREET	3	0	0	0.515224	35.2748	UASIN GISHU
			178	PRIVATE	PRIVATE	ELDORET HOSPITAL	1	0	0	0.516476	35.2794	UASIN GISHU
			179	PRIVATE	PRIVATE	ELECTRICITY HOUSE MOLARS DENTAL PRACTICE LTD	1	0	0	-1.28761	36.8259	NAIROBI
			180	PRIVATE	PRIVATE	ELEPHANT DENTAL LTD NCHEEGE PLAZZA KIRUKURI STREET	1	0	0	0.0480008	37.6545	MERU
			181	PRIVATE	PRIVATE	ELFI DENTAL CARE LINKS ROAD MOMBASA	1	0	0	-4.02993	39.7147	MOMBASA
			182	PRIVATE	PRIVATE	ELGON COURT ELGON BUNCHE CLINIC	1	0	0	-1.29608	36.8065	NAIROBI
			183	PRIVATE	PRIVATE	EMPIRE DENTAL CLINIC PJ PLAZA	2	0	0	-4.04051	39.7047	MOMBASA
			184	PRIVATE	PRIVATE	EURODENT CENTRE	3	0	0	-1.26041	36.8005	NAIROBI
			185	PRIVATE	PRIVATE	EVANS SUNRISE MEDICAL CENTRE	2	0	0	-0.2848	36.0711	NAKURU
			186	PRIVATE	PRIVATE	FAIRBANK ARCADE NAIROBI WEST	1	0	0	-1.31312	36.8172	NAIROBI
			187	PRIVATE	PRIVATE	FAMILY CARE MEDICAL CENTRE AND MATERNITY NANDI ROAD	1	0	0	0.513755	35.2773	UASIN GISHU
			188	PRIVATE	PRIVATE	FAMILY HEALTH DENTAL CLINIC FAMILY HEALTH PLAZA	1	0	0	-1.31371	36.817	NAIROBI
			189	PRIVATE	PRIVATE	FAMILY SMILES DENTAL CLINIC OPPOSITE NYERI GLASS MART	1	0	0	-0.421683	36.949	NYERI
			190	PRIVATE	PRIVATE	FAMIY DENTAL CLINIC C.K PATEL BUILDING KENYATTA AVENUE	1	0	0	-0.283701	36.074	NAKURU
			191	PRIVATE	PRIVATE	FIG TREE DENTAL OPTIONS CLINIC KENYATTA ROAD/UHURU ROAD	1	0	0	-0.36694	35.3011	KERICHO
			192	PRIVATE	PRIVATE	FORT GRANITE FLAT B5 BISHOP ROAD	2	0	0	-1.29296	36.8063	NAIROBI
			193	PRIVATE	PRIVATE	FOUNTAIN HEALTH CARE NANDI ROAD	1	0	0	0.508198	35.287	UASIN GISHU
			194	PRIVATE	PRIVATE	FURAHA APARTMENTSRALPH BUNCHE ROAD	1	0	0	-1.29431	36.8048	NAIROBI
			195	PRIVATE	PRIVATE	GATE HOUSE	1	0	0	-1.22045	36.8938	NAKURU
			196	PRIVATE	PRIVATE	GATURA SHOPPING CENTRE GATURA DENTAL CLINIC	1	0	0	-0.534033	37.0383	KIAMBU
			197	PRIVATE	PRIVATE	GENERAL MATHENGE DRIVE	1	0	0	-1.25386	36.7995	NAIROBI
			198	PRIVATE	PRIVATE	GENTLE DENTAL CARE CLINIC QUEENSWAY HOUSE	1	0	0	-1.2851	36.8235	NAIROBI
			199	PRIVATE	PRIVATE	GERTRUDES CHILDREN HOSPITAL	6	0	0	-1.25536	36.8306	NAIROBI
			200	PRIVATE	PRIVATE	HAILE SELASSIE ROAD	1	0	0	-1.02974	37.0701	KIAMBU
			201	PRIVATE	PRIVATE	HART TOWERS	1	0	0	0.0467141	37.6523	MERU
			202	PRIVATE	PRIVATE	HAVEN COURT WAIYAKI WAY	4	0	0	-1.26326	36.7636	NAIROBI
			203	PRIVATE	PRIVATE	HAZINA MEDICAL CENTRE HAZINA TOWERS	1	0	0	-1.28255	36.8156	NAIROBI
			204	PRIVATE	PRIVATE	HIGHWAY TOWERS	1	0	0	-0.283106	36.0723	NAKURU
			205	PRIVATE	PRIVATE	HILTON BUILDING	2	0	0	-1.28794	36.8191	NAIROBI
			206	PRIVATE	PRIVATE	HURLIGHAM MEDICAL PLAZA ROOM 304 /HURLINGHAM SHOPPING CENTRE	1	0	0	-1.29488	36.7991	NAIROBI
			207	PRIVATE	PRIVATE	HURLINGHAM MEDICAL CENTRE	1	0	0	-1.29526	36.7992	NAIROBI
			208	PRIVATE	PRIVATE	HURLINGHAM MEDICARE PLAZA	8	0	0	-1.29495	36.7981	NAIROBI
			209	PRIVATE	PRIVATE	HUSEINI MANZIL HOUSE	2	0	0	-4.06048	39.6795	MOMBASA
			210	PRIVATE	PRIVATE	ICEA BUILDING	2	0	0	-1.28423	36.8211	NAIROBI
			211	PRIVATE	PRIVATE	IMPLANT AND LASER DENTAL CENTRE NYARI COURT RED HILL ROAD	2	0	0	-1.22947	36.7943	NAIROBI
			212	PRIVATE	PRIVATE	IRIS DENTAL CLINIC TAJ MALL SHOPPING EMBAKASI	1	0	0	-1.32273	36.8989	NAIROBI
			213	PRIVATE	PRIVATE	JAFFERY MEDICAL CENTRE MAKADARA STREET	1	0	0	-4.06041	39.6772	MOMBASA
			214	PRIVATE	PRIVATE	JETRO CHAMBERS MPAKA ROAD	2	0	0	-1.26495	36.8051	NAIROBI
			215	PRIVATE	PRIVATE	JOMALY BUILDING MAALIM JUMA ROAD	1	0	0	-4.05345	39.6706	MOMBASA
			216	PRIVATE	PRIVATE	JUBILEE INSURANCE EXCHANGE BUILDING	3	0	0	-1.28583	36.8221	NAIROBI
			217	PRIVATE	PRIVATE	KARATINA DENTAL SERVICES MT KENYA HOUSE (UCHUMI SUPERMARKET)	1	0	0	-0.483192	37.1261	NYERI
			218	PRIVATE	PRIVATE	KAREN HOSPITAL	3	0	0	-1.33611	36.726	NAIROBI
			219	PRIVATE	PRIVATE	KAREN DENTAL PRACTICE KAREN SHOPPING CENTER/KAREN PROVISIONAL STORES	1	0	0	-1.32371	36.7065	NAIROBI
			220	PRIVATE	PRIVATE	KAREN PLAINS ROAD/ARCADE	1	0	0	-1.32908	36.724	NAIROBI
			221	PRIVATE	PRIVATE	JAMBO PLAZA PARKLANDS KEEP SMILING DENTAL CLINIC	1	0	0	-1.26021	36.8165	NAIROBI
			222	PRIVATE	PRIVATE	KENCOM HOUSE	2	0	0	-1.2866	36.8244	NAIROBI
			223	PRIVATE	PRIVATE	KENYA CINEMA BUILDING NYALI DENTAL CARE NYALI ROAD	1	0	0	-4.02989	39.6919	MOMBASA
			224	PRIVATE	PRIVATE	KENYATTA AVENUE	1	0	0	-0.284985	36.0693	NAKURU
			225	PRIVATE	PRIVATE	KENYATTA NATIONAL HOSPITAL DOCTORS PLAZA HOSPITAL ROAD	1	0	0	-1.30174	36.808	NAIROBI
			226	PRIVATE	PRIVATE	KENYATTA ROAD DR E KANYI DENTAL CLINIC	1	0	0	-0.426133	36.9535	NYERI
			227	PRIVATE	PRIVATE	KILIFI DENTAL CENTRE	1	0	0			KILIFI
			228	PRIVATE	PRIVATE	KIMATHI HOUSE	4	0	0	-1.28752	36.8261	NAIROBI
			229	PRIVATE	PRIVATE	KISUMU DENTAL CENTRE SWAN CENTRE	1	0	0	-0.0984782	34.7502	KISUMU
			230	PRIVATE	PRIVATE	KISUMU SMILE DENTAL CARE UNITED MALL	1	0	0	-0.0984603	34.7623	KISUMU
			231	PRIVATE	PRIVATE	KITALE MEDICAL CENTRE RAVINE ROAD	1	0	0	1.02167	35.0042	TRANS NZOIA
			232	PRIVATE	PRIVATE	KMA CENTRE	3	0	0	-1.29831	36.8105	NAIROBI
			233	PRIVATE	PRIVATE	KODI ROAD NAIROBI WEST	1	0	0	-1.3084	36.8214	NAIROBI
			234	PRIVATE	PRIVATE	KOMORA CENTRE	1	0	0	0.517166	35.2735	UASIN GISHU
			235	PRIVATE	PRIVATE	KTDA PLAZA 4TH FLOOR	1	0	0	-1.28652	36.8268	NAIROBI
			236	PRIVATE	PRIVATE	KUGERIA COURT RALPH BUNCHE ROAD	5	0	0	-1.29523	36.8064	NAIROBI
			237	PRIVATE	PRIVATE	LANDMARK PLAZA ARGWINGS KODHEK ROAD	1	0	0	-1.29471	36.8055	NAIROBI
			238	PRIVATE	PRIVATE	LAVINGTON GREEN SHOPPING CENTRE	2	0	0	-1.28008	36.7701	NAIROBI
			239	PRIVATE	PRIVATE	LONRHO HOUSE 12TH FLOOR STANDARD STREET	1	0	0	-1.28443	36.8228	NAIROBI
			240	PRIVATE	PRIVATE	MACO DENTAL SERVICES KILIMANJARO COMPLEX	1	0	0	-1.05691	36.778	KIAMBU
			241	PRIVATE	PRIVATE	MARESI CHEMISTS CORNERVIEW CENTRE	1	0	0	-1.29838	36.7578	NAIROBI
			242	PRIVATE	PRIVATE	MATER MISERICORDIA HOSPITAL MARIAKANI GARDENS	1	0	0	-1.30697	36.8341	NAIROBI
			243	PRIVATE	PRIVATE	MEDENT HEALTHCARE SERVICES	1	0	0			NYERI
			244	PRIVATE	PRIVATE	MEGACITY CENTRE /NAKUMATT GROUND FLOOR	1	0	0	-0.108284	34.77	KISUMU
			245	PRIVATE	PRIVATE	MEMON MEDICAL CENTRE MEMON VILLA	1	0	0	-4.05323	39.6685	MOMBASA
			246	PRIVATE	PRIVATE	MENELIK MEDICAL CENTRE MENELIK ROAD	1	0	0	-1.29719	36.7837	NAIROBI
			247	PRIVATE	PRIVATE	MERU DENTAL SERVICES ANAMPIU BUILDING, KIMATHI STREET	1	0	0	0.0155286	37.0719	MERU
			248	PRIVATE	PRIVATE	MEWA HOSPITAL SHARIF ALWIKASSIM LANE	1	0	0	-4.05337	39.6616	MOMBASA
			249	PRIVATE	PRIVATE	MFANGANO STREET	1	0	0	-1.28735	36.8283	NAIROBI
			250	PRIVATE	PRIVATE	MOMBASA HOSPITAL	1	0	0	-4.06491	39.6808	MOMBASA
			251	PRIVATE	PRIVATE	MOTHER SMILE DENTAL CLINIC ADAMS ARCADE	3	0	0	-1.30025	36.7818	NAIROBI
			252	PRIVATE	PRIVATE	MP SHAH HOSPITAL	5	0	0	-1.2636	36.8119	NAIROBI
			253	PRIVATE	PRIVATE	MPAKA HOUSE	4	0	0	-1.26458	36.8045	NAIROBI
			254	PRIVATE	PRIVATE	MTWAPA	1	0	0	-3.93857	39.7498	KILIFI
			255	PRIVATE	PRIVATE	MUHU HOLDINGS	1	0	0	-1.28836	36.7432	NAIROBI
			256	PRIVATE	PRIVATE	MUTHAIGA SHOPPING CENTRE	3	0	0	-1.25011	36.8204	NAIROBI
			257	PRIVATE	PRIVATE	CHAKA COURT MY DENTIST ENTERPRISE ARGWINGS KHODEK RD	1	0	0	-1.29289	36.7914	NAIROBI
			258	PRIVATE	PRIVATE	NAIROBI HOSPITAL /DOCTORS PLAZA	10	0	0	-1.29586	36.8034	NAIROBI
			259	PRIVATE	PRIVATE	NAIROBI SOUTH MEDICAL CENTRE	1	0	0	-1.31369	36.828	NAIROBI
			260	PRIVATE	PRIVATE	NAIROBI WEST HOSPITAL GANDHI AVENUE	1	0	0	-1.30683	36.8254	NAIROBI
			261	PRIVATE	PRIVATE	NAIROBI WOMEN'S HOSPITAL	2	0	0	-1.29398	36.7955	NAIROBI
			262	PRIVATE	PRIVATE	NAKUMATT NYALI THE SMILE DENTAL CENTRE	1	0	0	-4.02014	39.7207	MOMBASA
			263	PRIVATE	PRIVATE	NATIONAL BANK BUILDING HARAMBEE AVE	1	0	0	-1.28862	36.8256	NAIROBI
			264	PRIVATE	PRIVATE	NGARA ARCADE NGARA ROAD	1	0	0	-1.27518	36.8226	NAIROBI
			265	PRIVATE	PRIVATE	NHIF BUILDING	2	0	0	-1.29414	36.8123	NAIROBI
			266	PRIVATE	PRIVATE	NOMAD DENTAL CENTRE JUMA HAJJI HOUSE OGINGA ODINGA STREET	1	0	0	0.516039	35.2761	UASIN GISHU
			267	PRIVATE	PRIVATE	NOMAD DENTAL CENTRE LAIPHA HOUSE NANYUKI-RUMURUTI ROAD	1	0	0	0.0155698	37.0788	LAIKIPIA
			268	PRIVATE	PRIVATE	NOMAD DENTAL CENTRE PEAK BUSINESS CENTRE	1	0	0	-0.423512	36.9518	NYERI
			269	PRIVATE	PRIVATE	NYALI PLAZA NKRUMAH ROAD	1	0	0	-4.02989	39.6919	MOMBASA
			270	PRIVATE	PRIVATE	NYALI PLAZA OPPOSITE NYALI COMPLEX NYALI ROAD	1	0	0	-4.04925	39.6862	MOMBASA
			271	PRIVATE	PRIVATE	OASIS DOCTORS PLAZA	1	0	0	0.516039	35.2761	KISUMU
			272	PRIVATE	PRIVATE	OLD MUTUAL BUILDING KIMATHI STREET DR PRAFUL	1	0	0	-1.2986	36.8134	NAIROBI
			273	PRIVATE	PRIVATE	OLD WAUMINI HOUSE WESTLANDS	1	0	0	-1.27097	36.8084	NAIROBI
			274	PRIVATE	PRIVATE	OUTSPAN HOSPITAL	1	0	0	-0.423791	36.9349	NYERI
			275	PRIVATE	PRIVATE	PACIS CENTRE	1	0	0	-1.26364	36.8133	NAIROBI
			276	PRIVATE	PRIVATE	PANDYA MEMORIAL HOSPITAL	1	0	0	-4.06734	39.6709	MOMBASA
			277	PRIVATE	PRIVATE	PARESIA CENTRE KILIMANI DENTAL CENTRE	2	0	0	-1.29911	36.7901	NAIROBI
			278	PRIVATE	PRIVATE	PARK ROAD MOSQUE PARKLANDS	1	0	0	-1.27537	36.832	NAIROBI
			279	PRIVATE	PRIVATE	PARK ROAD NGARA	1	0	0	-1.27378	36.8317	NAIROBI
			280	PRIVATE	PRIVATE	PARKLANDS MEDIPLAZA THIRD PARKLANDS AVENUE	1	0	0	-1.26257	36.8227	NAIROBI
			281	PRIVATE	PRIVATE	PCEA KIKUYU HOSPITAL	1	0	0	-1.26571	36.6678	KIAMBU
			282	PRIVATE	PRIVATE	PLASMA MEDICAL CENTRE TEXAS BUILDING NEAR NYALI CINEMAX	1	0	0	-4.04883	39.6856	MOMBASA
			283	PRIVATE	PRIVATE	PRESTIGE DENTAL CLINIC DOVENEST HOUSE	2	0	0	-1.29351	36.7898	NAIROBI
			284	PRIVATE	PRIVATE	PROF NELSON AWORI CENTRE	8	0	0	-1.29569	36.8064	NAIROBI
			285	PRIVATE	PRIVATE	RABAI	1	0	0	-1.28724	36.8742	NAIROBI
			286	PRIVATE	PRIVATE	RAFIKI HOUSE MAMA NGINA DRIVE	1	0	0	-1.03495	37.0739	KIAMBU
			287	PRIVATE	PRIVATE	RAM MEMORIAL HOSPITAL	1	0	0	-0.676462	34.7742	KISII
			288	PRIVATE	PRIVATE	REGENCY DENTAL PRACTICE KAREN PLAINS ROAD/ARCADE	1	0	0	-1.32907	36.7182	NAIROBI
			289	PRIVATE	PRIVATE	REGENT COURT APARTMENT C1 HURLINGHAM	1	0	0	-1.29486	36.7962	NAIROBI
			290	PRIVATE	PRIVATE	REINSURANCE PLAZA 10TH FLOOR NAIROBI	2	0	0	-1.28718	36.8246	NAIROBI
			291	PRIVATE	PRIVATE	REINSURANCE PLAZA OGINGA ODINGA ROAD	1	0	0	-0.105638	34.7529	KISUMU
			292	PRIVATE	PRIVATE	RELI CO-OP HOUSE	1	0	0	-1.28751	36.8287	NAIROBI
			293	PRIVATE	PRIVATE	RICHMOND HOUSE	1	0	0	-1.28735	36.8283	NAIROBI
			294	PRIVATE	PRIVATE	RIVA BUSINESS CENTRE 3RD FLOOR ROOM 1 MOSES MUDAVADI ROAD(SEE FB PAGE)	1	0	0	-0.29104	36.0707	NAKURU
			295	PRIVATE	PRIVATE	RIVERFRONT DENTAL COTTAGE ARGWINGS KODHEK	1	0	0	-1.2931	36.7756	NAIROBI
			296	PRIVATE	PRIVATE	ROYAL OFFICES MOGOTIO ROAD	1	0	0	-1.26719	36.8098	NAIROBI
			297	PRIVATE	PRIVATE	ROYAL SMILES DENTAL CLINIC RUAKA SQUARE MALL	1	0	0	-1.27558	36.812	NAIROBI
			298	PRIVATE	PRIVATE	SARIT CENTRE WESTLANDS	4	0	0	-1.26105	36.8019	NAIROBI
			299	PRIVATE	PRIVATE	SCLATERS HOUSE PARKLANDS	1	0	0	-1.26377	36.8089	NAIROBI
			300	PRIVATE	PRIVATE	SCRIPTURE UNION CENTRE HURLINGHAM	1	0	0	-1.29622	36.799	NAIROBI
			301	PRIVATE	PRIVATE	SDA DENTAL CLINIC MILIMANI ROAD	2	0	0	-1.28937	36.8086	NAIROBI
			302	PRIVATE	PRIVATE	SHINE DENTAL CLINIC HASHI ENERGY JOGOO ROAD	1	0	0	-1.29401	36.8494	NAIROBI
			303	PRIVATE	PRIVATE	SINUS MEDICAL CENTRE NGONG ROAD	1	0	0	-1.29584	36.8081	NAIROBI
			304	PRIVATE	PRIVATE	SKYE DENTAL CLINIC NAKUMATT JUNCTION SHOPPING MALL NGONG ROAD	1	0	0	-1.2981	36.7622	NAIROBI
			305	PRIVATE	PRIVATE	SMILE EXCELLENCE	1	0	0			NAIROBI
			306	PRIVATE	PRIVATE	SMILE PRACTICE DENTAL CLINIC	1	0	0			KISUMU
			307	PRIVATE	PRIVATE	ST MARY'S MISSION HOSPITAL GILGIL	1	0	0	-0.41463	36.2499	NAKURU
			308	PRIVATE	PRIVATE	ST MARYS MISSION HOSPITAL LANGATA	2	0	0	-1.32242	36.7743	NAIROBI
			309	PRIVATE	PRIVATE	STARWOOD APARTMENT MILIMANI ROAD HURLINGHAM	1	0	0	-1.29341	36.794	NAIROBI
			310	PRIVATE	PRIVATE	STARWOOD APARTMENTS	2	0	0	-1.29378	36.7937	NAIROBI
			311	PRIVATE	PRIVATE	STRATHMORE UNIVERSITY MEDICAL CENTRE	1	0	0	-1.30963	36.8148	NAIROBI
			312	PRIVATE	PRIVATE	SUVA DENTAL CARE CENTRE FEDHA	1	0	0			NAIROBI
			313	PRIVATE	PRIVATE	SVG HEALTHCARE LTD	1	0	0			NAIROBI
			314	PRIVATE	PRIVATE	SWEDISH DENTAL CLINIC NEAR KENYA HIGH SCHOOL GATUNDU CLOSE	1	0	0	-1.28121	36.7831	NAIROBI
			315	PRIVATE	PRIVATE	TENDER CARE DENTAL VALLEY ARCADE	1	0	0	-1.29264	36.7725	NAIROBI
			316	PRIVATE	PRIVATE	THE GREENHOUSE FAMILY DENTISTRY	1	0	0	-1.30054	36.7816	NAIROBI
			317	PRIVATE	PRIVATE	THIKA DENTAL CARE CENTRE TABBY HOUSE COMMERCIAL STREET	1	0	0	-1.03645	37.0741	KIAMBU
			318	PRIVATE	PRIVATE	TOWN HOUSE KAUNDA STREET	1	0	0	-1.27989	36.7766	NAIROBI
			319	PRIVATE	PRIVATE	TSS TOWER 1ST FLOOR DENTOSENSE DENTAL CLINIC	1	0	0	-4.0629	39.6714	MOMBASA
			320	PRIVATE	PRIVATE	TUMAINI HOUSE	1	0	0	-1.25142	36.892	NAIROBI
			321	PRIVATE	PRIVATE	UGANDA HOUSE KENYATTA AVENUE	1	0	0	-1.28498	36.8213	NAIROBI
			322	PRIVATE	PRIVATE	UKAY CENTRE THE WESTSIDE DENTAL PRACTICE 3RD FLOOR	4	0	0	-1.25896	36.8039	NAIROBI
			323	PRIVATE	PRIVATE	UNGA HOUSE/A-TECH LTD	1	0	0	-1.26316	36.8047	NAIROBI
			324	PRIVATE	PRIVATE	UPPER HILL DENTAL CENTRE NAIROBI HILL RALPH DUNCHE ROAD	1	0	0	-1.29207	36.8219	NAIROBI
			325	PRIVATE	PRIVATE	UPPER HILL MEDICAL CENTRE	8	0	0	-1.29093	36.7676	NAIROBI
			326	PRIVATE	PRIVATE	USHIRIKA CENTRE	1	0	0	-1.10938	36.6433	KIAMBU
			327	PRIVATE	PRIVATE	VEECAM HOUSE OLOO STREET	1	0	0	0.515845	35.2729	UASIN GISHU
			328	PRIVATE	PRIVATE	VERDIC HOUSE MAMA NGINA STREET	2	0	0	-1.28539	36.8232	NAIROBI
			329	PRIVATE	PRIVATE	VILLAGE MARKET VILLAGE DENTAL CLINIC	5	0	0	-1.22876	36.8044	NAIROBI
			330	PRIVATE	PRIVATE	VOI DENTAL CLINIC LEMACATE GLOBAL DENTAL CLINICS	1	0	0	-3.3941	38.5635	TANA RIVER
			331	PRIVATE	PRIVATE	WITETHIE HOUSE KWAME NKRUMAH STREET	1	0	0	-1.03529	37.0747	KIAMBU
			332	PRIVATE	PRIVATE	YAYA CENTRE	2	0	0	-1.29298	36.7876	NAIROBI
			333	PRIVATE	PRIVATE	ZUL ARCADE	1	0	0	0.516668	35.2759	UASIN GISHU
			334	PUBLIC	REFERRAL HOSPITAL	KNH	21	0	14	-1.30099	36.8071	NAIROBI
			335	PUBLIC	REFERRAL HOSPITAL	MTRH	7	14	13	0.50669	35.2807	UASIN GISHU
			336	PUBLIC	UNIVERSITY	MOI	20	0	2	0.511239	35.2831	UASIN GISHU
			337	PUBLIC	UNIVERSITY	UON	50	0	4	-1.29298	36.8044	NAIROBI
